# Supplementary material for: Spatial Genetic Structure and Demographic History of the Dominant Forest Oak Quercus fabri Hance in Subtropical China
Source: Front Plant Sci. 2021 Feb 4;11:583284. doi: 10.3389/fpls.2020.583284 (PMC7889815; doi:10.3389/fpls.2020.583284)
Supplement: Supplementary Table 1 — PCR primers used in this study. [file Table_1.XLSX]

## Sheet: Sheet1
nSSR data of Quercus fabri
npops = 29
nloci = 17
	Qv020		Qv089		KP855752		FIR004		KP855993		KP856046		KP856055		QrZAG112		PIE227		PIE267		QrZAG96		PIE152		PIE102		KP855892		MsQ13		QpZAG15		QrZAG7
pop=LD
LD1	199	199	237	246	142	142	137	157	144	144	130	130	110	110	120	120	152	152	101	101	160	160	235	251	152	156	154	154	254	258	111	115	134	148
LD2	199	199	225	246	142	146	139	139	144	144	130	130	110	113	120	134	152	152	97	97	158	158	251	251	148	148	139	157	254	258	107	111	124	134
LD3	199	199	219	225	142	142	139	139	144	144	130	130	110	113	120	120	152	152	101	101	158	158	251	251	0	0	139	157	254	258	107	111	0	0
LD4	199	199	219	219	142	148	137	143	144	144	130	130	110	110	120	120	152	152	101	101	158	160	235	251	158	164	154	157	254	256	0	0	0	0
LD5	199	199	219	231	142	142	157	157	144	144	130	130	110	110	120	120	152	152	97	97	158	158	251	251	148	148	154	157	254	254	107	111	136	136
LD6	199	199	225	225	142	148	129	129	144	144	130	130	113	113	120	122	152	152	101	101	160	160	233	251	156	156	154	157	230	254	111	111	118	118
LD7	199	199	219	222	142	142	135	137	144	144	130	130	113	113	120	120	152	161	97	97	158	158	243	251	148	148	139	152	254	258	107	109	128	128
LD8	199	199	219	219	142	142	145	145	144	144	130	130	110	110	120	120	152	161	97	97	138	160	251	251	158	158	139	152	254	258	107	107	148	148
LD9	199	199	225	225	142	142	139	139	144	144	130	130	113	113	120	122	152	155	97	97	156	156	247	251	152	152	139	160	230	258	111	115	124	134
LD10	199	199	237	246	144	144	137	157	144	144	130	130	110	110	120	120	152	152	101	101	160	160	235	251	152	156	154	154	254	258	111	115	134	148
LD11	199	199	225	246	142	142	151	151	142	144	130	130	110	113	120	120	152	152	103	103	138	162	235	251	152	156	139	139	258	258	107	113	130	148
LD12	199	199	222	222	142	146	125	125	144	144	130	130	110	110	120	122	152	161	97	97	154	160	233	235	148	148	154	157	254	254	111	113	148	148
LD13	199	199	219	225	142	144	137	137	144	144	132	132	110	113	120	120	152	152	101	101	138	162	235	251	152	152	139	154	254	254	109	111	148	148
LD14	199	199	222	228	140	142	129	129	144	144	130	130	110	110	120	134	152	152	103	103	148	162	235	251	148	148	139	154	254	256	111	113	128	128
LD15	199	199	222	225	140	146	145	145	144	144	130	130	110	113	120	122	152	161	107	107	158	162	241	251	148	164	157	157	254	258	107	111	126	126
LD16	199	199	225	225	142	144	145	145	144	144	130	130	110	110	122	124	152	152	101	101	158	158	251	251	158	158	139	154	254	256	107	107	148	148
LD17	199	199	225	246	142	144	129	129	144	144	130	130	110	113	120	134	152	152	101	101	158	160	251	251	148	148	157	157	254	254	109	111	122	122
LD18	199	199	219	246	142	142	155	155	144	144	130	130	110	113	120	122	152	152	103	103	148	150	235	251	158	164	154	154	254	254	107	107	124	124
LD19	199	199	225	225	142	142	139	139	144	144	130	130	113	113	120	122	152	155	97	97	156	156	251	251	152	152	139	160	230	258	111	115	124	134
pop=WN
WN1	199	199	219	219	142	144	125	125	144	144	130	130	110	113	120	120	152	152	115	115	158	168	251	251	148	148	154	157	232	256	107	115	114	114
WN2	199	202	222	225	142	144	135	135	144	144	130	130	110	110	120	120	152	152	97	103	152	166	251	251	154	162	139	154	234	256	107	107	130	130
WN3	199	202	222	222	142	148	129	129	144	144	130	130	113	113	120	134	152	152	103	103	160	160	239	239	156	156	154	154	232	262	107	107	124	132
WN4	199	199	219	219	142	148	145	145	144	144	130	130	110	113	120	120	152	152	115	115	154	154	235	235	156	156	154	157	232	256	107	107	124	130
WN5	199	202	219	237	142	150	145	145	144	144	130	130	113	113	120	120	152	152	103	103	164	164	239	239	142	142	154	157	256	260	109	115	124	132
WN6	199	199	219	234	142	142	135	139	144	144	130	130	110	110	120	120	152	152	103	103	162	168	235	235	164	164	154	154	230	230	113	115	132	146
WN7	199	199	222	225	142	142	129	129	144	144	130	130	110	110	120	120	152	152	93	103	158	160	235	235	156	156	151	154	254	256	109	117	132	132
WN8	199	199	225	243	142	146	145	145	144	144	130	130	110	110	120	120	152	152	0	0	146	152	235	235	156	156	154	157	230	230	107	115	124	134
WN9	199	199	222	225	140	142	145	145	144	144	130	130	113	113	120	134	152	152	101	101	154	162	235	235	156	156	139	154	232	256	107	115	130	130
WN10	199	199	222	225	142	146	129	129	144	144	130	130	110	110	120	120	152	152	103	107	162	164	235	235	156	156	154	154	232	256	107	111	132	132
WN11	199	199	219	237	142	142	145	145	144	144	130	130	110	113	120	120	152	152	107	115	160	162	235	235	156	156	154	154	230	230	115	115	124	124
WN12	199	199	219	222	144	148	145	145	144	144	130	130	113	113	120	120	152	152	103	103	154	154	235	237	156	160	139	154	232	258	107	115	122	122
WN13	199	199	216	237	142	142	125	125	144	144	130	130	110	113	120	124	152	152	97	97	162	162	243	243	162	162	151	154	230	230	115	115	124	124
WN14	199	199	222	234	142	142	139	139	144	144	130	130	110	110	120	120	152	152	97	97	150	158	235	235	0	0	154	157	232	256	0	0	124	124
WN15	199	199	219	219	142	150	139	143	144	144	130	130	113	113	120	120	152	152	97	111	154	154	235	237	156	156	154	157	256	258	107	115	130	134
WN16	199	199	225	225	142	144	139	139	144	144	128	130	113	113	120	120	152	158	111	111	160	160	251	251	156	156	154	154	254	254	115	115	114	132
WN17	199	199	219	222	142	142	145	145	144	144	130	130	110	113	120	120	152	152	97	101	162	162	235	235	156	156	154	157	232	266	107	115	130	132
WN18	199	199	219	240	142	150	139	139	144	144	130	130	110	113	120	124	152	161	101	101	160	160	235	235	156	156	154	154	232	254	115	115	130	130
WN19	199	199	222	225	142	142	139	139	144	144	130	130	110	113	120	120	152	152	97	97	154	158	235	235	156	156	154	154	232	256	109	117	130	132
WN20	199	199	219	225	142	148	125	125	144	144	130	130	110	113	120	120	152	152	107	107	154	154	235	235	156	156	154	157	232	260	107	115	124	130
pop=LC
LC1	199	202	213	219	142	146	135	135	144	144	130	130	110	113	120	122	152	152	93	93	152	152	237	237	162	164	154	157	256	258	111	123	128	136
LC2	199	199	213	219	140	142	131	131	144	144	120	120	110	110	120	120	164	164	93	103	158	158	237	241	146	148	154	154	254	260	113	113	128	128
LC3	199	199	228	228	142	144	141	141	144	144	130	130	110	110	120	120	152	164	93	93	154	154	237	237	158	158	142	145	256	258	111	111	126	126
LC4	199	202	222	225	140	142	139	139	144	144	128	160	110	110	120	120	152	164	93	93	152	170	237	237	156	156	139	154	258	260	111	111	136	136
LC5	199	199	219	225	140	140	139	139	144	144	130	130	110	110	120	122	164	164	101	101	150	150	251	251	156	156	139	154	254	260	111	111	118	118
LC6	199	199	213	237	142	150	139	139	144	144	130	130	110	113	120	120	161	164	103	103	162	162	237	249	148	148	154	154	254	262	111	113	118	118
LC7	199	202	225	231	140	142	141	141	144	144	130	130	110	110	120	134	152	152	93	93	152	152	243	245	148	150	154	154	256	260	111	127	136	136
LC8	199	202	222	225	140	144	131	131	144	144	120	120	110	113	120	122	152	164	97	101	154	158	237	237	146	148	154	154	256	262	111	113	116	116
LC9	199	199	225	228	142	144	139	139	144	144	130	130	110	113	120	134	152	164	93	101	160	160	237	249	156	162	139	157	256	260	111	113	116	116
LC10	199	199	204	213	142	142	137	137	144	144	130	130	110	113	120	122	164	164	101	103	150	152	237	237	158	158	157	157	256	260	111	113	116	130
LC11	199	202	222	228	142	146	143	143	144	144	130	152	110	113	120	120	152	161	93	101	150	154	0	0	148	148	154	154	256	258	113	113	116	120
LC12	199	202	219	234	144	146	133	133	144	144	130	138	113	113	120	120	152	152	93	101	152	160	235	235	164	164	139	157	256	258	111	111	136	136
LC13	199	202	228	231	140	140	139	139	144	144	130	130	110	113	134	134	152	152	101	101	156	158	235	235	148	148	154	154	256	260	0	0	0	0
LC14	199	199	219	222	140	140	131	131	144	144	130	130	113	113	120	120	152	152	97	97	150	162	235	235	148	148	154	154	256	260	111	127	118	118
LC15	199	199	213	237	142	144	131	131	144	144	130	130	110	113	120	120	152	152	103	103	146	162	0	0	146	146	139	154	254	260	0	0	132	132
LC16	199	199	228	249	142	142	141	165	144	144	128	130	110	113	120	120	152	152	93	97	150	150	239	239	146	164	154	157	256	262	111	113	132	132
LC17	199	199	213	225	140	142	129	129	144	144	128	130	110	113	120	122	152	152	93	97	150	156	239	251	148	148	154	154	256	256	113	127	138	138
LC18	199	199	213	225	140	140	135	135	144	144	130	130	113	113	120	120	152	161	93	101	150	158	237	249	148	160	154	154	256	256	0	0	118	132
LC19	199	199	222	222	142	144	133	133	144	144	130	130	110	113	120	124	152	152	93	93	152	160	237	243	158	158	154	154	256	260	109	113	0	0
LC20	199	199	228	228	142	146	129	129	144	144	130	130	110	110	120	134	152	164	93	107	164	164	235	235	150	160	154	154	258	260	111	111	130	130
pop=SM
SM1	199	202	222	237	140	144	137	137	144	144	130	138	0	0	120	124	152	164	93	101	150	152	247	247	158	158	139	154	256	256	109	113	140	140
SM2	199	199	225	237	144	144	135	135	144	144	132	132	110	113	120	120	152	152	101	101	150	150	247	251	166	166	154	154	254	254	111	113	132	132
SM3	199	199	225	225	142	142	155	155	144	144	130	130	113	113	120	124	161	164	101	101	146	164	247	247	154	154	139	157	254	260	113	113	126	126
SM4	199	199	225	228	142	142	145	145	144	144	130	130	110	110	122	122	152	155	101	101	146	166	251	251	146	154	154	154	256	258	113	125	132	132
SM5	199	199	219	219	140	144	155	155	144	144	130	130	113	113	120	124	161	167	101	101	146	164	251	251	156	156	157	157	260	262	115	117	126	126
SM6	199	199	216	237	146	146	133	133	144	144	130	130	113	113	120	120	161	161	101	101	152	154	237	251	150	150	154	154	256	260	125	129	114	124
SM7	199	199	237	249	142	142	125	125	144	144	130	138	110	113	120	120	152	152	101	101	146	154	251	251	148	148	145	154	256	256	111	125	116	116
SM8	199	199	219	237	146	146	131	131	144	144	130	130	113	113	120	120	161	161	93	93	150	156	251	251	146	146	154	157	256	256	129	129	126	126
SM9	199	199	219	228	144	150	147	147	144	144	130	130	110	113	120	122	164	164	93	93	160	160	243	243	150	160	154	154	256	256	113	113	138	138
SM10	202	202	219	228	142	144	125	129	144	144	128	130	110	113	120	134	152	155	103	103	166	166	251	253	146	146	154	157	256	258	113	113	118	118
SM11	199	199	222	228	146	146	155	155	144	144	130	160	110	110	120	120	152	152	93	93	154	156	251	251	158	158	154	154	254	258	109	113	128	128
SM12	199	199	222	237	142	142	155	155	144	144	130	130	113	113	120	120	155	161	97	101	154	160	251	251	172	172	154	154	256	258	111	113	0	0
SM13	199	199	219	228	140	140	141	155	144	144	130	130	110	110	120	120	161	161	93	101	152	166	249	249	158	158	154	163	256	256	111	113	124	124
SM14	199	199	219	228	142	142	145	145	144	144	130	130	110	113	120	120	161	161	93	93	154	156	251	251	146	146	154	154	256	258	115	129	126	126
SM15	199	202	222	240	140	140	145	145	144	144	128	130	113	113	120	120	152	161	103	103	162	166	237	251	144	144	154	154	256	258	113	113	118	118
SM16	199	199	222	228	142	142	131	131	144	144	130	160	110	113	120	122	155	161	93	101	156	158	237	251	152	152	154	157	256	256	0	0	130	130
SM17	199	199	225	225	146	146	145	145	144	144	130	130	110	113	120	120	152	161	93	93	150	154	251	251	136	136	154	157	256	256	129	129	120	120
SM18	199	199	216	228	142	142	131	131	144	144	130	130	110	113	120	134	152	161	93	93	150	156	251	251	150	150	154	154	256	258	109	109	138	138
SM19	199	199	237	249	142	142	125	125	144	144	130	138	110	113	120	134	152	152	101	101	146	154	251	251	138	138	145	154	256	256	0	0	114	114
SM20	199	199	225	228	140	142	149	149	144	144	130	130	110	113	120	120	152	152	93	97	146	156	241	251	146	146	154	157	256	262	111	113	120	120
pop=WG
WG1	202	202	219	234	144	144	127	127	144	144	130	130	113	113	124	124	161	161	93	93	166	168	249	249	160	160	151	151	256	256	111	111	0	0
WG2	199	199	234	246	148	148	139	139	144	144	130	130	110	113	124	124	161	161	93	103	160	160	0	0	150	150	151	151	258	260	111	111	116	132
WG3	199	202	219	237	146	146	141	141	144	144	130	130	110	113	124	124	161	164	93	93	156	168	247	251	160	160	151	154	258	258	111	113	116	116
WG4	202	202	216	216	148	148	139	139	144	144	130	130	110	113	122	122	164	164	93	97	156	168	251	251	152	152	151	154	258	260	113	113	136	136
WG5	199	202	219	219	146	146	143	145	144	144	130	130	110	113	124	124	161	164	93	93	166	170	249	249	138	138	151	151	258	258	111	111	108	120
WG6	202	202	216	219	146	146	149	149	144	144	130	130	110	113	122	122	161	164	93	103	162	162	247	251	152	152	151	151	258	258	113	115	120	120
WG7	199	202	219	234	142	146	147	147	144	144	130	130	110	110	124	124	158	161	93	93	168	178	249	249	148	148	151	151	258	258	111	111	138	138
WG8	199	202	219	219	146	146	139	139	144	144	130	130	110	113	122	124	161	161	93	97	162	162	0	0	160	160	151	151	258	258	111	113	136	136
WG9	202	202	228	228	146	146	145	145	144	144	130	130	110	110	122	126	161	164	93	93	168	170	245	245	148	148	151	151	258	258	111	111	132	132
WG10	202	202	219	243	146	146	0	0	144	144	130	130	110	113	122	124	161	164	93	103	168	174	245	247	148	148	151	151	258	258	111	111	0	0
WG11	199	202	219	243	144	146	145	145	144	144	130	130	110	110	122	124	161	164	93	103	168	170	247	249	160	160	151	151	258	258	109	109	132	132
WG12	199	202	0	0	144	146	141	141	144	144	130	130	113	113	122	124	161	164	93	93	160	170	247	247	148	148	151	151	232	258	0	0	112	112
WG13	202	202	219	228	146	146	129	129	144	144	130	130	110	113	122	122	161	161	97	97	156	156	245	245	148	148	139	152	0	0	111	113	128	128
WG14	199	202	219	219	142	148	129	129	144	144	130	130	113	113	122	124	161	161	93	93	154	164	247	253	148	148	151	151	258	258	109	109	130	130
WG15	199	202	222	228	144	146	151	151	144	144	130	130	110	113	120	124	161	161	93	103	164	170	253	253	148	148	139	151	260	260	111	113	116	116
WG16	199	199	231	234	142	148	0	0	144	144	130	130	113	113	124	124	161	161	93	93	166	168	245	251	152	152	151	151	258	258	111	111	116	116
WG17	202	202	222	234	142	144	145	145	144	144	130	130	110	110	122	122	161	161	93	97	164	168	245	247	148	148	151	151	254	254	113	115	136	136
WG18	202	202	228	228	142	144	139	139	144	144	130	130	110	113	122	124	161	161	103	103	160	168	0	0	148	148	139	151	254	258	111	111	138	138
WG19	199	199	219	243	146	146	157	157	144	144	130	130	110	113	122	124	164	167	93	103	166	176	253	253	148	148	151	154	258	258	113	113	136	136
WG20	199	199	219	219	142	142	145	145	144	144	130	130	110	113	120	124	161	161	93	93	156	168	247	251	160	160	151	157	254	258	111	111	112	112
pop=BJ
BJ1	199	199	213	228	140	148	141	141	144	144	130	130	110	110	120	122	152	152	101	101	162	162	233	243	148	148	139	154	250	256	111	111	116	116
BJ2	199	199	219	225	140	144	137	137	144	144	130	130	110	110	120	122	152	161	93	93	164	164	249	249	144	156	139	154	250	260	111	113	116	118
BJ3	199	199	219	225	146	150	125	125	144	144	130	130	110	113	120	120	161	161	101	101	156	162	239	243	150	158	154	154	256	258	111	113	124	124
BJ4	199	199	219	237	142	142	131	131	144	144	130	134	110	113	120	120	161	164	97	97	156	160	243	243	148	148	154	154	260	262	111	111	136	136
BJ5	199	199	219	234	144	144	147	147	144	144	130	130	110	113	120	120	152	161	97	101	156	158	237	237	142	152	154	154	258	258	111	111	124	124
BJ6	199	202	225	225	140	142	151	151	144	144	130	130	110	113	120	122	152	161	101	101	176	176	237	237	164	164	154	154	244	260	111	111	118	130
BJ7	199	199	219	225	142	146	125	125	144	144	130	136	110	110	120	122	164	164	109	109	158	160	235	235	160	160	154	154	264	264	109	111	126	132
BJ8	184	202	225	225	140	142	133	133	144	144	130	132	110	110	120	120	161	164	93	107	176	176	235	235	154	154	154	154	256	260	111	111	116	116
BJ9	199	199	219	219	140	142	137	137	144	144	132	132	110	110	120	122	161	164	101	103	162	170	235	237	158	164	154	154	256	256	111	113	118	130
BJ10	199	199	225	225	140	140	141	141	144	144	130	130	110	113	120	124	161	164	103	109	162	162	235	237	148	148	154	154	256	262	117	117	116	116
BJ11	199	199	225	225	142	142	147	147	144	144	130	138	110	110	120	120	152	155	93	93	158	158	235	239	158	158	145	154	256	262	111	117	116	116
BJ12	199	199	219	228	140	140	149	149	144	144	130	130	110	113	120	122	161	161	93	107	156	158	235	235	156	160	154	154	258	258	109	113	136	136
BJ13	199	199	219	219	140	146	147	147	144	144	130	138	110	113	120	120	152	164	101	101	156	158	233	233	156	160	154	154	256	256	111	117	116	116
BJ14	199	199	225	225	140	144	137	137	144	144	130	134	110	113	124	134	152	152	93	93	154	154	233	237	160	162	154	157	256	262	111	111	134	136
BJ15	199	199	219	234	144	146	149	149	144	144	130	134	110	113	120	120	161	164	101	101	160	162	237	237	152	152	142	154	258	258	111	111	140	140
BJ16	199	199	219	228	144	144	141	141	144	144	130	130	110	113	120	122	152	152	103	103	160	162	235	237	164	168	154	154	260	262	115	115	130	130
BJ17	199	199	219	219	140	140	125	125	144	144	138	152	110	110	120	120	155	161	93	93	158	158	245	255	158	158	154	154	258	262	111	111	148	148
BJ18	199	199	219	219	140	140	135	135	144	144	130	130	110	113	120	122	152	161	93	103	170	180	237	239	154	154	154	154	260	262	111	127	118	118
BJ19	190	190	219	222	140	142	133	133	144	144	130	130	113	113	120	120	152	158	101	101	146	156	235	243	154	160	154	154	260	262	111	111	140	140
BJ20	199	199	219	225	140	140	133	133	144	144	132	132	113	113	120	120	161	164	93	93	158	158	235	235	154	154	154	154	254	256	111	117	132	132
pop=LL
LL1	190	199	219	228	142	146	125	125	144	144	130	130	110	110	120	122	152	164	99	99	164	164	237	251	146	158	142	142	254	256	111	117	134	136
LL2	199	199	225	225	144	148	143	143	144	144	130	130	110	110	120	122	161	164	99	99	164	166	235	251	152	158	139	154	230	230	111	117	132	136
LL3	199	199	225	228	142	146	143	143	144	144	130	134	110	110	120	124	161	161	101	101	156	156	235	237	148	154	139	154	256	256	117	117	124	134
LL4	199	199	237	258	148	148	137	137	144	144	130	130	110	110	120	120	161	161	99	99	160	166	235	235	144	146	154	157	230	256	111	117	114	126
LL5	199	199	222	225	142	146	137	137	144	144	130	130	110	113	120	134	152	161	113	117	162	162	239	239	146	146	154	154	254	260	111	115	132	138
LL6	199	199	225	228	150	150	135	135	144	144	134	134	113	113	120	120	152	152	99	99	162	162	235	251	154	158	139	154	260	260	111	111	126	132
LL7	199	199	225	228	150	150	135	135	144	144	134	134	113	113	120	120	152	152	99	99	162	162	235	251	154	158	139	154	260	260	111	111	126	132
LL8	199	199	222	225	140	142	127	127	144	144	134	136	110	110	120	120	161	164	101	101	154	154	235	235	148	156	154	154	230	256	107	111	124	130
LL9	199	199	219	228	142	146	137	137	144	144	130	136	110	113	120	120	152	152	101	103	164	166	235	251	148	156	139	154	230	254	107	117	124	124
LL10	199	199	219	222	142	142	145	145	144	144	130	136	110	110	120	120	152	161	101	109	164	164	235	257	156	158	154	157	230	230	107	107	122	132
LL11	199	199	225	237	142	142	133	133	144	144	132	132	110	110	120	120	152	152	97	103	170	172	235	251	162	162	154	154	256	256	111	111	134	138
LL12	199	199	222	225	142	142	127	127	144	144	136	136	110	113	120	120	152	161	97	97	154	154	251	251	156	162	157	157	254	256	111	117	114	126
LL13	199	199	240	240	142	150	151	151	144	144	126	130	110	110	120	120	161	161	101	101	156	156	235	235	148	148	139	157	256	256	109	117	122	122
LL14	199	199	222	228	142	146	149	149	144	144	130	132	110	110	120	120	161	161	103	103	160	160	235	235	138	138	154	157	256	256	111	111	110	110
LL15	199	199	222	240	140	148	125	125	144	144	130	134	110	110	120	120	152	152	97	97	160	160	235	239	138	138	154	163	230	230	111	111	116	116
LL16	199	199	219	237	142	146	137	137	144	144	130	136	110	113	120	120	152	161	97	103	166	166	235	235	138	138	139	154	230	254	107	117	118	118
pop=GY
GY1	199	199	222	234	142	158	137	137	144	144	130	136	110	116	120	120	152	161	97	97	148	148	235	243	146	146	139	154	254	256	111	111	134	134
GY2	199	199	219	222	142	146	135	135	144	144	130	130	110	110	120	120	152	152	107	115	160	160	235	237	158	158	154	157	230	254	111	111	130	130
GY3	190	190	225	237	144	146	127	127	144	144	130	130	113	113	120	120	152	152	115	115	166	166	235	243	158	158	154	157	254	256	111	117	114	114
GY4	199	199	219	237	142	142	135	135	144	144	130	130	110	113	120	120	152	161	107	107	158	162	235	235	158	158	154	154	254	254	0	0	118	118
GY5	199	199	219	237	142	146	139	139	144	144	130	130	110	113	120	120	152	152	101	101	166	166	235	235	152	152	154	157	254	256	0	0	122	122
GY6	199	199	225	225	142	146	133	133	144	144	130	136	110	110	120	120	0	0	101	101	162	162	235	251	148	156	154	157	0	0	107	107	130	130
GY7	199	199	219	225	142	142	133	133	144	144	130	132	110	110	120	120	152	161	101	103	168	170	235	235	158	158	154	157	230	230	111	111	132	132
GY8	199	199	222	222	142	146	137	137	144	144	136	136	110	110	120	120	164	167	97	109	156	160	243	243	144	144	154	154	254	256	111	115	118	118
GY9	199	199	219	237	142	142	161	161	144	144	130	132	110	113	120	120	152	155	93	93	146	156	235	235	154	154	154	154	256	256	111	111	134	134
GY10	199	199	219	225	142	146	0	0	144	144	128	136	110	110	120	120	152	164	101	101	164	170	235	235	158	160	151	154	256	256	111	111	122	122
GY11	199	199	219	222	142	146	157	157	144	144	130	132	113	113	120	120	152	164	115	115	162	166	235	235	160	160	154	154	230	254	111	113	136	136
GY12	199	199	213	234	140	140	145	145	144	144	130	130	110	113	120	120	152	164	93	93	164	164	235	239	160	160	139	151	254	254	113	117	114	114
GY13	190	199	225	234	142	146	145	145	144	144	130	136	110	110	120	120	152	155	101	103	164	164	235	235	138	138	154	154	230	256	113	117	116	116
GY14	190	199	219	225	142	142	139	139	144	144	130	136	110	113	120	134	152	152	97	103	172	172	235	235	158	158	139	154	230	260	107	111	126	126
GY15	190	199	216	219	142	142	133	133	144	144	132	136	110	113	120	120	152	158	101	103	146	164	235	235	148	148	154	157	230	230	107	107	134	138
GY16	199	202	222	222	146	146	137	137	144	144	132	132	110	110	120	120	155	161	107	107	168	168	235	251	148	148	154	154	230	252	111	111	134	134
GY17	184	199	216	219	146	148	149	149	144	144	130	130	110	110	120	120	161	167	101	103	160	160	235	251	154	154	154	154	230	256	111	111	114	124
GY18	199	199	222	228	142	146	127	127	144	144	134	138	110	113	120	120	152	164	107	107	148	148	235	235	146	146	154	154	230	254	113	115	122	122
GY19	199	199	213	222	142	144	127	127	144	144	130	140	110	110	120	120	152	161	101	101	168	168	235	235	138	138	139	154	230	256	111	111	120	120
GY20	199	199	219	222	142	146	127	127	144	144	130	130	113	113	120	124	152	164	101	101	156	158	235	235	158	158	157	157	256	256	111	111	122	122
pop=XY
XY1	199	199	222	237	142	146	147	147	144	144	132	138	110	110	120	120	161	161	101	101	150	160	235	251	152	160	154	154	256	256	109	111	124	124
XY2	199	199	219	225	144	144	131	131	144	144	130	136	110	113	120	124	161	167	109	109	158	158	235	235	148	148	154	154	258	258	111	121	126	126
XY3	199	199	225	225	144	144	137	137	144	144	132	136	110	113	120	124	164	167	107	107	148	150	235	235	146	146	142	154	256	256	111	111	134	134
XY4	199	199	219	228	142	146	145	145	142	144	132	136	110	110	120	120	158	161	93	93	158	158	235	251	156	156	154	160	256	258	111	113	126	126
XY5	184	199	222	225	142	144	133	133	144	144	130	132	110	110	120	120	0	0	107	107	156	156	235	237	160	160	142	154	256	256	111	113	122	122
XY6	199	199	219	219	140	146	137	137	144	144	130	130	110	113	120	124	152	161	101	103	156	158	235	235	164	166	142	154	256	256	111	111	124	124
XY7	184	199	219	225	142	144	135	135	142	144	132	132	110	113	120	124	161	161	107	107	160	164	235	251	158	162	154	157	256	258	111	111	132	132
XY8	199	199	0	0	140	146	137	137	144	144	130	132	110	113	120	120	152	161	107	107	162	164	235	235	146	158	154	154	262	262	0	0	0	0
XY9	199	199	213	228	142	148	135	135	144	144	132	132	110	113	120	120	161	161	101	101	158	162	235	235	146	146	142	157	256	256	109	111	114	136
XY10	199	199	225	225	142	144	131	155	144	144	132	136	110	110	120	120	161	161	101	103	150	150	235	251	170	170	154	154	256	256	111	111	128	128
XY11	199	199	228	228	142	142	129	129	144	144	132	132	110	110	120	120	161	161	107	107	162	172	235	251	146	146	157	157	258	258	111	113	114	136
XY12	199	199	228	228	142	150	139	139	144	144	130	130	110	113	120	120	164	164	107	107	150	162	235	237	148	148	154	154	256	256	109	111	132	132
XY13	184	199	225	225	142	144	129	129	144	144	132	136	110	110	120	122	161	161	101	101	156	172	235	235	156	156	154	157	258	258	109	113	114	114
XY14	199	199	219	219	140	160	137	137	144	144	130	136	110	113	120	120	152	161	93	93	158	162	235	235	162	162	154	154	256	256	111	111	122	122
XY15	199	199	234	234	140	140	135	135	144	144	130	136	110	110	120	124	161	161	93	93	162	168	235	235	158	158	142	154	256	256	111	111	122	122
XY16	199	199	213	228	140	142	133	133	144	144	130	138	110	110	120	120	161	161	107	107	162	168	235	235	142	142	154	154	256	256	109	109	122	122
XY17	184	184	219	228	142	142	131	131	144	144	132	136	110	110	120	124	161	161	107	107	158	162	235	237	146	146	154	154	256	256	111	111	122	122
XY18	199	199	225	231	146	146	133	133	144	144	136	138	110	110	0	0	161	161	101	103	160	172	235	235	158	158	142	154	256	256	109	111	122	122
XY19	199	199	228	234	140	142	155	155	144	144	130	130	110	110	120	124	152	161	101	103	156	158	235	251	160	160	142	154	256	256	111	111	128	128
XY20	184	184	225	237	142	142	125	125	144	144	130	132	110	110	120	120	161	161	101	103	158	158	235	235	158	158	154	154	258	258	109	109	114	114
pop=WY
WY1	199	199	225	225	142	142	135	135	144	144	128	132	113	113	120	120	161	161	101	101	162	174	235	235	146	146	154	154	256	256	111	111	120	120
WY2	184	199	219	219	142	142	131	131	144	144	130	134	110	113	120	120	161	164	101	101	160	162	235	251	136	136	154	154	254	256	111	113	120	120
WY3	190	190	222	240	142	150	137	137	144	144	130	132	110	113	120	120	152	161	103	103	150	150	235	251	150	150	142	154	256	258	111	111	114	120
WY4	184	199	219	219	142	142	131	131	144	144	130	134	110	113	120	120	161	164	101	101	160	162	235	251	136	136	154	154	254	256	111	113	120	120
WY5	199	199	219	225	142	142	131	131	144	144	134	138	110	113	120	120	161	161	103	103	156	160	235	235	146	146	154	154	256	256	111	111	126	126
WY6	199	199	225	225	142	144	131	131	144	144	130	130	113	113	120	120	152	161	101	103	162	162	251	251	0	0	154	154	256	256	0	0	132	132
WY7	190	199	225	225	146	146	135	135	144	144	132	132	113	113	120	120	161	161	109	109	162	162	235	237	152	152	154	154	0	0	111	111	128	132
WY8	199	199	219	225	142	144	129	129	144	144	136	138	110	110	120	120	161	161	103	107	150	160	235	235	136	136	154	154	256	256	111	111	120	120
WY9	199	199	225	231	142	142	119	119	144	144	130	138	110	113	120	120	155	161	101	101	156	166	235	239	136	136	154	154	258	258	111	111	114	114
WY10	190	199	219	225	144	146	149	149	144	144	130	132	110	113	120	120	155	161	107	107	156	158	235	235	148	148	154	157	256	256	111	111	114	114
WY11	199	199	225	225	144	144	129	129	144	144	130	132	110	113	120	120	0	0	101	103	152	164	235	235	148	160	154	154	256	256	111	111	114	114
WY12	199	199	237	252	142	142	129	129	144	144	130	132	110	113	120	120	161	161	101	101	152	162	235	235	138	138	154	154	256	258	111	111	120	120
pop=JY
JY1	190	199	231	234	146	148	125	125	144	144	132	136	110	113	120	124	152	161	101	109	162	164	235	235	152	152	154	154	258	258	113	113	0	0
JY2	199	199	219	225	142	144	139	139	144	144	130	136	110	110	120	124	155	164	107	107	152	168	235	235	160	160	154	163	256	256	109	111	134	134
JY3	184	184	219	225	142	144	133	133	144	144	130	132	110	110	120	120	161	161	107	107	154	156	235	251	136	148	154	154	256	256	111	111	126	126
JY4	184	199	219	225	142	142	0	0	144	144	130	130	113	113	120	120	152	161	107	107	172	174	235	235	152	156	154	157	256	256	109	109	0	0
JY5	199	199	0	0	142	146	139	139	144	144	130	132	113	113	120	120	161	161	109	109	156	156	235	251	146	162	154	154	0	0	0	0	124	124
JY6	199	199	228	231	142	142	129	129	144	144	130	132	110	110	0	0	161	161	107	107	156	156	235	251	146	146	0	0	0	0	109	109	124	124
JY7	199	199	219	219	142	142	0	0	144	144	130	136	110	113	120	120	152	152	107	109	150	156	235	235	146	160	0	0	254	256	0	0	134	134
JY8	199	199	225	237	142	146	137	137	144	144	130	132	110	110	120	120	158	161	109	109	162	162	235	235	148	158	154	154	256	256	0	0	118	118
JY9	199	199	219	225	140	142	155	155	144	144	130	130	110	110	120	120	161	161	109	109	164	174	235	251	158	164	157	157	254	256	111	111	124	124
JY10	199	199	219	231	140	142	135	135	144	144	130	132	110	110	0	0	0	0	101	101	156	160	235	251	146	146	154	154	256	258	109	109	126	126
JY11	199	199	228	231	142	144	133	133	144	144	130	132	110	110	120	120	161	164	107	107	156	156	235	235	146	146	151	154	230	256	111	111	138	138
JY12	199	199	219	219	142	144	125	125	144	144	130	136	110	113	120	120	152	161	107	107	152	164	235	251	152	152	154	154	258	258	111	111	120	120
JY13	199	199	225	228	142	162	145	145	144	144	130	132	110	110	120	120	161	161	107	107	156	156	239	251	154	154	154	154	262	262	107	107	126	126
JY14	184	184	219	219	142	144	139	139	144	144	132	136	113	113	120	124	161	161	109	109	162	164	235	235	158	158	154	154	256	256	111	113	134	134
JY15	199	199	219	219	142	142	135	135	144	144	130	132	110	110	120	120	158	161	97	103	158	170	235	235	158	158	154	154	256	260	111	111	122	122
JY16	199	199	225	225	142	148	129	129	144	144	136	136	110	110	120	120	152	152	107	107	158	170	235	235	146	146	139	154	230	262	109	111	126	134
JY17	184	184	237	240	144	148	137	137	144	144	130	132	110	110	120	124	161	161	107	107	146	162	239	251	146	146	154	154	260	260	111	111	124	124
pop=HH
HH1	184	184	222	234	140	144	139	139	144	144	130	130	110	113	120	120	158	161	109	109	162	162	235	235	136	136	154	154	256	256	111	111	130	130
HH2	184	199	225	228	146	146	129	129	144	144	0	0	110	110	120	120	152	161	109	109	146	160	235	235	146	164	154	157	256	256	109	111	0	0
HH3	184	190	231	237	142	158	153	153	144	144	130	136	113	122	120	120	161	164	107	107	148	148	235	235	136	136	154	154	258	258	109	115	120	120
HH4	199	199	225	228	142	160	145	147	144	144	132	134	113	113	120	122	161	164	101	101	156	166	235	237	142	142	154	157	262	262	109	111	128	128
HH5	199	199	225	231	142	144	129	129	144	144	136	136	113	113	120	120	161	161	107	109	148	156	235	235	148	148	154	154	256	256	111	111	120	120
HH6	184	199	222	228	140	144	135	135	144	144	132	136	110	113	120	120	161	164	101	103	158	164	235	235	138	148	154	157	256	256	111	111	112	112
HH7	199	199	213	219	0	0	141	141	144	144	132	132	113	113	120	120	161	167	107	109	164	164	235	235	136	136	154	154	256	256	111	111	124	124
HH8	190	199	219	234	146	150	135	135	144	144	130	130	110	110	120	120	161	161	109	109	156	166	237	245	148	148	154	154	256	256	111	111	112	112
HH9	199	199	219	234	144	146	145	145	144	144	132	136	110	110	120	120	161	164	107	107	168	170	235	235	148	148	154	154	256	256	109	115	120	120
HH10	199	199	228	228	146	146	127	127	144	144	132	132	110	113	120	120	161	161	101	103	146	160	235	235	136	150	154	154	256	256	111	111	128	134
HH11	199	199	225	228	146	148	137	137	144	144	130	132	110	110	120	120	161	164	107	107	156	156	235	235	136	136	154	154	256	256	107	111	114	114
HH12	184	199	225	228	144	146	153	153	144	144	132	132	110	113	120	122	155	164	107	107	162	164	235	241	136	136	151	154	256	260	111	111	124	124
HH13	199	199	225	231	142	144	133	133	144	144	130	136	110	113	120	120	155	161	107	107	156	168	235	235	148	148	154	154	256	256	109	111	116	126
HH14	184	199	216	237	142	146	129	129	144	144	132	136	110	110	120	120	161	161	101	101	164	170	235	235	146	146	154	154	254	254	111	111	124	124
HH15	199	199	237	246	142	142	137	137	144	144	130	132	110	110	120	122	155	161	103	103	162	164	237	237	146	146	154	154	256	258	111	113	128	128
HH16	199	199	0	0	142	146	153	153	144	144	130	132	110	113	120	120	161	161	107	107	156	166	235	235	142	142	151	154	254	254	113	117	116	116
HH17	199	199	228	237	144	146	131	147	144	144	132	134	110	110	120	120	167	161	101	103	160	160	235	235	148	148	151	157	256	258	111	111	120	120
HH18	199	199	219	219	142	144	163	163	144	144	130	136	110	110	120	120	155	164	101	103	154	162	235	241	148	162	154	154	254	254	111	111	124	124
HH19	184	199	210	228	142	142	153	153	144	146	130	130	110	110	120	122	155	155	103	103	162	162	235	235	138	148	154	154	256	256	111	111	132	132
HH20	184	199	219	231	142	148	127	127	144	144	132	136	110	110	120	120	155	164	101	101	156	164	235	235	148	148	154	154	256	256	111	111	116	116
pop=SN
SN1	199	199	219	228	142	142	143	143	144	144	132	136	110	110	120	120	164	164	101	103	150	162	235	235	152	156	154	154	234	258	111	111	116	128
SN2	199	199	213	225	142	142	143	151	144	144	136	136	110	110	120	120	164	164	101	103	162	170	235	235	152	158	154	154	258	258	111	111	128	132
SN3	199	199	213	225	142	142	143	151	144	144	136	136	110	110	120	120	164	164	101	103	162	170	235	235	152	158	154	154	258	258	111	111	128	132
SN4	184	199	219	237	142	148	129	145	144	144	132	132	110	110	120	120	161	161	107	107	156	166	235	235	154	160	154	157	230	258	109	109	140	140
SN5	199	199	222	225	144	144	127	127	144	144	132	132	113	113	120	120	161	161	101	101	162	162	235	235	158	158	154	157	232	232	111	111	124	126
SN6	184	184	228	237	148	148	129	137	144	144	132	160	110	113	120	120	152	161	101	101	152	162	235	235	160	160	154	154	256	256	109	111	124	140
pop=DK
DK1	199	199	225	225	142	150	131	131	144	144	136	160	110	113	120	122	161	161	101	101	162	170	235	243	156	158	154	157	234	256	111	119	134	134
DK2	184	199	225	228	142	146	129	129	144	144	130	132	110	113	120	120	161	161	101	103	152	164	235	235	154	158	154	154	256	266	111	111	128	128
DK3	184	199	219	231	142	148	127	127	144	144	132	132	113	113	120	120	161	161	101	103	148	150	235	235	148	158	154	154	256	256	111	111	126	126
DK4	199	199	222	237	144	146	127	127	144	144	132	136	110	110	120	120	161	161	109	109	150	156	235	235	158	160	154	154	262	262	111	111	128	128
DK5	199	199	222	228	144	150	119	119	144	144	132	136	110	110	120	120	161	161	107	107	150	164	237	237	144	158	154	157	256	256	111	119	130	130
DK6	199	199	219	222	146	146	139	139	144	144	132	136	110	113	120	120	161	164	107	107	150	164	235	235	156	156	154	154	256	256	111	113	136	140
DK7	199	199	225	228	142	148	127	127	144	144	134	136	110	110	120	120	161	164	107	107	162	168	235	245	146	156	154	154	256	256	111	111	134	134
DK8	199	199	219	228	142	142	127	127	144	144	132	134	110	113	120	120	161	161	101	103	150	156	235	235	158	158	151	154	266	266	109	111	126	126
DK9	199	199	228	228	144	148	131	131	144	144	136	160	110	110	120	120	161	161	103	107	164	170	235	243	150	156	154	154	234	234	111	111	134	134
DK10	199	199	222	234	142	142	125	125	144	144	132	136	110	113	120	120	161	161	101	107	162	164	235	235	142	142	154	157	256	256	111	111	132	132
DK11	199	199	213	237	142	142	149	149	144	144	136	136	110	110	120	120	161	161	101	101	154	158	235	237	142	146	154	154	256	256	113	115	134	134
DK12	199	199	219	225	142	142	151	157	144	144	0	0	110	110	120	120	161	161	107	107	150	168	235	235	0	0	154	154	256	256	111	111	0	0
DK13	199	199	219	228	132	146	139	139	144	144	130	132	110	113	120	120	164	167	101	103	164	174	235	243	152	160	154	154	266	266	113	119	114	114
DK14	184	184	219	225	142	142	139	139	144	144	132	134	110	110	120	120	161	161	103	103	162	170	235	243	158	158	154	154	256	256	111	111	122	136
DK15	199	199	219	225	144	158	125	125	144	144	130	132	110	113	120	120	161	161	107	107	168	170	235	235	162	164	154	154	234	234	109	111	144	144
DK16	199	199	219	228	142	142	139	139	144	144	130	132	110	110	120	120	161	161	101	103	164	170	235	235	160	164	154	157	256	256	111	111	126	126
DK17	199	199	225	237	142	158	127	127	144	144	136	136	110	113	120	122	158	161	107	107	166	168	235	235	154	162	154	154	256	256	111	111	122	122
pop=HCS
HCS1	199	199	219	219	146	148	149	149	144	144	136	136	110	113	120	120	155	164	101	103	160	164	235	243	148	162	154	154	256	256	111	119	120	120
HCS2	184	199	219	246	140	142	123	123	144	144	132	136	110	110	120	120	155	158	101	101	150	160	235	235	150	164	154	154	256	256	107	117	126	126
HCS3	199	199	225	225	142	146	125	125	144	144	132	134	113	113	120	120	155	161	101	101	164	176	235	237	158	158	154	154	256	256	111	111	120	120
HCS4	199	199	222	225	142	144	135	135	144	144	136	136	110	110	120	120	161	164	101	103	158	162	235	235	136	136	151	154	254	256	111	113	118	118
HCS5	190	190	219	237	144	148	133	133	144	144	130	136	110	113	120	122	152	161	101	101	150	156	235	235	148	148	154	154	256	256	111	117	120	120
HCS6	199	199	219	219	146	160	135	135	144	144	130	130	110	110	120	120	161	161	101	101	154	158	235	253	146	146	154	154	254	256	111	111	120	120
HCS7	184	199	219	219	142	144	163	163	144	144	132	136	110	110	120	120	158	158	101	103	156	162	237	243	158	158	154	154	256	256	111	111	128	128
HCS8	199	199	213	231	142	148	127	127	144	144	130	136	110	110	120	120	158	161	103	107	170	170	235	235	148	148	154	154	256	256	109	111	112	112
HCS9	184	199	219	246	142	142	137	137	144	144	132	132	110	113	120	120	161	161	101	101	160	164	235	235	152	152	154	154	256	256	111	111	130	130
HCS10	199	199	225	231	142	150	125	125	144	144	130	136	110	113	120	120	164	164	101	101	160	164	235	235	148	148	154	154	256	256	111	111	110	110
HCS11	199	199	219	219	142	142	141	141	144	144	134	136	110	113	120	124	152	161	107	107	150	162	235	235	136	136	142	154	256	256	111	111	114	114
HCS12	184	184	225	228	142	144	127	127	144	144	132	132	113	113	120	120	161	164	93	93	150	164	235	235	144	152	154	154	256	256	109	111	122	122
HCS13	199	199	219	228	142	142	131	131	144	144	132	136	110	113	120	120	152	161	103	103	142	158	235	235	144	144	154	154	266	266	111	111	124	130
HCS14	199	199	219	225	144	150	143	143	144	144	134	138	110	110	120	120	161	164	101	101	152	160	235	235	160	160	154	154	0	0	111	111	132	132
HCS15	184	199	225	237	144	146	131	151	144	144	136	136	113	122	120	120	161	161	107	107	150	158	235	235	132	132	154	154	256	256	111	111	120	120
HCS16	199	199	219	222	142	142	127	127	144	144	132	138	110	113	120	120	158	161	109	109	158	164	235	235	156	156	154	160	256	256	111	111	126	126
HCS17	190	199	225	246	142	142	131	131	144	144	130	136	110	113	120	120	158	161	107	107	160	162	235	235	158	158	154	154	256	256	111	113	136	136
pop=PX
PX1	199	199	228	234	140	144	133	133	144	144	132	134	113	113	122	124	161	161	101	103	156	168	235	239	146	150	154	154	256	256	111	111	144	144
PX2	199	199	219	219	144	144	129	129	144	144	130	130	110	110	120	120	152	164	103	103	164	164	235	235	146	146	154	154	256	258	111	111	114	126
PX3	199	199	219	225	152	156	139	139	144	144	132	136	110	113	120	120	161	161	107	107	146	158	235	235	138	138	151	154	256	258	111	111	126	134
PX4	199	199	219	231	142	142	127	135	144	144	136	136	110	110	120	120	164	164	101	103	158	164	235	235	136	136	154	157	256	262	111	111	126	126
PX5	184	199	225	225	146	146	137	137	144	144	132	132	110	113	120	120	158	161	107	107	160	166	235	235	146	146	154	160	256	256	111	111	134	134
PX6	199	199	219	228	142	142	153	153	144	144	136	136	110	110	120	120	161	161	103	103	164	164	241	241	148	148	154	154	256	256	111	111	122	122
PX7	199	199	225	246	146	148	127	127	144	144	136	136	110	110	120	120	152	161	101	103	160	160	235	235	148	148	151	154	256	266	111	111	120	126
PX8	184	199	219	225	146	146	145	145	144	144	132	132	110	113	120	120	161	161	107	107	158	158	235	235	158	158	154	160	256	256	111	111	136	136
PX9	199	199	219	228	144	158	127	127	144	144	130	136	110	113	120	120	161	161	101	101	162	174	235	235	136	136	151	154	256	256	111	113	120	120
PX10	199	199	216	216	144	146	139	147	144	144	132	136	110	110	120	120	161	161	101	101	148	164	235	235	148	148	154	157	256	256	111	111	130	130
PX11	199	199	219	228	142	142	127	127	144	144	130	136	110	110	120	120	161	164	107	107	156	160	235	237	140	140	151	154	230	230	111	111	118	118
PX12	199	199	219	228	142	148	129	129	144	144	136	138	110	113	120	120	161	167	101	101	154	158	235	251	136	150	154	160	256	256	109	111	124	124
PX13	0	0	0	0	142	146	123	123	144	144	0	0	110	113	120	120	161	161	107	107	154	164	235	235	146	160	0	0	0	0	111	111	0	0
PX14	184	199	222	225	146	148	129	129	134	134	128	128	0	0	120	120	0	0	101	101	146	156	235	235	136	136	154	154	256	256	109	111	116	116
PX15	199	199	219	219	146	146	135	135	144	144	136	136	110	110	120	120	161	161	101	103	156	158	235	237	146	146	154	157	256	256	111	111	114	114
PX16	199	199	225	228	146	146	133	133	144	144	130	136	110	110	120	120	161	161	101	101	162	166	235	235	136	136	154	154	258	266	111	111	112	112
PX17	184	199	219	225	142	148	125	125	144	144	130	132	110	110	120	120	152	161	103	103	164	164	235	243	136	136	154	154	256	256	111	111	126	126
PX18	199	199	219	240	156	162	145	145	144	144	132	136	110	110	120	120	155	161	107	107	160	166	235	235	136	136	154	154	254	254	109	111	110	110
PX19	199	199	219	228	140	146	127	127	144	144	130	136	110	113	120	120	161	161	107	109	156	170	235	235	162	162	151	154	256	256	111	111	132	132
PX20	199	199	225	246	142	148	127	127	144	144	132	136	110	110	120	120	161	161	101	103	160	166	235	235	146	146	154	160	256	256	111	111	134	134
pop=YF
YF1	184	199	219	219	144	144	127	127	144	144	130	136	110	113	120	120	161	164	107	107	156	156	235	235	154	156	154	154	256	256	111	111	132	138
YF2	184	199	219	219	142	142	135	145	144	144	136	136	110	110	120	120	161	161	107	107	146	158	235	235	154	154	154	154	256	256	111	111	132	132
YF3	199	199	219	219	146	146	129	133	144	144	130	132	110	113	120	122	161	167	103	103	154	158	235	235	150	158	154	157	258	258	111	111	122	124
YF4	199	199	219	231	142	142	129	131	144	144	132	132	110	110	120	120	155	155	109	109	162	162	235	235	158	158	154	160	254	254	111	113	126	136
YF5	199	199	219	219	142	142	131	131	144	144	130	132	110	110	120	120	161	161	107	107	168	176	235	235	158	160	154	154	256	256	111	111	124	136
YF6	184	199	225	225	142	142	127	129	144	144	136	136	110	110	120	124	161	164	101	103	166	170	235	235	158	164	154	154	256	256	111	111	138	138
YF7	199	199	219	252	142	148	141	147	144	144	132	136	110	113	120	124	161	161	107	107	154	170	235	235	160	164	154	154	256	260	109	109	122	138
YF8	199	199	219	219	142	148	133	137	144	144	130	132	110	110	120	120	161	161	103	103	158	162	235	235	148	150	157	157	256	256	111	111	136	136
YF9	199	199	225	225	140	142	127	127	144	144	132	136	110	113	120	120	152	161	103	103	162	164	235	237	146	152	154	154	256	256	111	111	128	132
pop=YX
YX1	199	199	228	228	146	148	131	131	144	144	130	132	113	113	120	120	161	164	107	107	156	158	235	235	146	146	154	154	256	256	111	111	124	124
YX2	190	190	210	228	146	146	129	129	144	144	132	132	110	113	120	122	164	167	0	0	150	150	235	235	154	154	142	154	256	256	111	111	124	124
YX3	190	190	219	234	142	142	147	147	144	144	130	132	110	113	120	120	161	161	109	111	156	160	235	235	146	146	154	157	256	256	111	113	124	124
YX4	190	190	222	228	144	148	133	133	144	144	132	134	110	113	120	120	161	167	101	103	156	164	235	239	148	148	154	154	258	258	111	111	138	138
YX5	184	184	222	225	142	146	131	131	144	144	136	136	110	110	120	120	161	161	107	107	148	160	235	235	148	148	154	154	256	256	111	111	124	126
YX6	199	199	0	0	142	148	147	147	144	144	130	132	110	110	120	120	161	161	101	101	158	162	235	235	148	148	154	160	256	256	109	117	120	120
YX7	184	184	219	240	142	154	133	141	144	144	130	132	110	110	120	120	161	161	101	107	156	156	235	235	148	162	154	154	256	258	109	109	124	124
YX8	184	199	219	225	142	142	141	141	144	144	132	132	110	110	120	120	158	161	101	103	160	166	235	235	148	148	154	154	254	256	111	111	126	126
YX9	184	199	213	213	148	150	129	129	144	144	130	134	110	110	120	120	155	161	109	109	158	164	235	237	150	162	154	154	256	256	111	111	122	130
YX10	199	199	225	228	142	146	129	129	144	144	132	136	113	113	120	120	161	161	107	107	150	154	235	243	150	150	154	154	256	256	111	111	128	128
YX11	199	199	225	231	142	144	133	133	144	144	132	132	110	113	120	120	155	161	0	0	158	164	235	235	136	136	154	154	256	256	111	111	128	128
YX12	190	190	219	228	144	146	133	133	144	144	130	132	110	113	120	120	161	164	101	107	160	176	235	237	148	148	154	154	256	256	111	113	120	120
YX13	184	184	225	228	142	142	147	147	144	144	132	132	110	113	120	120	161	161	107	107	150	164	235	235	136	136	154	157	256	256	0	0	120	120
YX14	199	199	222	225	142	142	145	145	144	144	136	136	110	110	122	134	152	161	93	101	162	162	235	237	156	156	154	154	256	256	113	123	132	132
YX15	199	199	228	228	142	148	147	147	144	144	130	130	110	110	120	120	161	164	101	101	168	174	235	251	148	148	154	154	256	256	111	111	128	128
YX16	199	199	222	237	142	142	127	127	144	144	130	130	110	113	120	120	158	161	107	107	148	164	235	235	146	146	154	154	256	256	111	111	132	132
YX17	199	199	219	222	142	148	137	157	144	144	132	136	110	110	120	120	0	0	101	101	156	174	235	235	146	146	151	154	256	256	111	111	114	114
YX18	199	199	0	0	144	148	139	139	144	144	136	136	110	110	120	120	152	161	107	109	158	168	235	235	148	148	154	160	256	256	111	111	114	114
pop=JJ
JJ1	199	199	219	228	140	144	131	131	144	144	132	136	110	113	120	120	161	167	107	107	156	176	235	235	158	160	154	157	256	256	109	111	126	136
JJ2	199	199	216	225	142	148	127	127	144	144	132	136	110	110	120	120	161	161	101	103	150	170	235	235	150	158	154	154	256	256	111	111	112	118
JJ3	199	199	225	228	140	142	129	129	144	144	130	136	110	113	120	120	158	161	101	103	156	160	235	235	158	158	154	154	234	234	111	111	126	130
JJ4	199	199	228	243	146	148	137	137	144	144	132	136	113	113	120	120	161	161	107	107	164	166	237	241	146	158	154	154	234	234	111	113	114	136
JJ5	184	199	213	228	142	144	127	127	144	144	130	140	110	113	120	120	161	161	107	107	156	160	235	235	152	158	154	154	256	258	109	111	116	116
JJ6	199	199	219	237	144	144	139	139	144	144	132	132	110	113	120	120	161	164	101	101	156	164	235	251	152	158	154	154	232	256	109	111	136	136
JJ7	184	184	228	237	142	142	157	157	144	144	130	136	110	113	120	120	161	161	107	107	162	164	235	235	148	160	154	154	232	232	111	111	124	136
JJ8	199	199	216	225	142	148	129	129	144	146	132	136	110	113	120	120	161	164	107	107	158	160	235	235	154	162	154	154	256	256	111	111	136	136
JJ9	184	184	225	228	142	142	131	131	144	144	132	136	110	113	120	122	158	161	101	103	162	168	235	235	152	162	154	154	234	234	111	111	124	124
JJ10	199	199	219	225	142	146	135	135	144	144	132	136	113	113	120	120	155	161	101	103	156	158	235	237	156	158	154	154	256	256	111	111	136	136
JJ11	199	199	219	225	142	148	125	125	144	144	132	136	110	113	120	122	152	161	107	107	156	168	235	237	146	152	154	154	256	256	111	111	134	136
JJ12	190	199	219	222	142	142	147	147	144	144	132	132	110	113	120	120	161	161	101	103	160	166	235	239	148	162	154	154	256	256	111	111	126	126
JJ13	199	199	219	234	144	144	133	133	144	144	132	134	110	110	120	120	161	161	107	107	172	176	235	235	158	160	154	154	256	256	109	111	122	136
JJ14	184	199	216	225	144	148	125	137	144	144	136	136	110	110	120	120	161	161	107	107	152	162	235	235	160	162	154	154	256	256	111	117	122	128
JJ15	199	199	225	225	142	144	123	123	144	144	128	136	110	110	120	120	161	164	109	109	162	168	235	235	152	158	154	157	256	256	111	113	122	122
JJ16	199	199	219	225	146	146	127	127	144	144	132	136	110	110	120	120	161	161	101	103	150	156	235	235	146	162	154	154	256	258	111	111	130	136
JJ17	199	199	234	234	146	146	127	141	144	144	130	136	110	113	120	120	161	161	101	101	156	164	235	235	154	160	154	160	256	258	111	111	122	136
JJ18	199	199	222	225	142	144	149	149	144	144	130	136	113	113	120	122	161	167	0	0	158	168	235	237	146	150	154	154	256	256	109	111	122	122
JJ19	199	199	222	228	146	146	135	135	144	144	132	132	110	110	120	120	161	161	107	107	164	164	235	235	146	158	154	154	256	258	109	109	136	150
JJ20	199	199	222	225	144	144	127	127	144	144	132	132	110	113	120	124	161	161	107	107	152	166	235	235	158	160	151	154	256	256	109	109	136	150
JJ21	190	199	216	234	140	148	135	135	144	144	130	132	0	0	120	120	161	161	101	103	146	146	235	235	158	164	154	154	256	256	109	113	122	140
pop=ST
ST1	199	199	219	219	142	146	133	133	144	144	132	136	110	110	120	120	158	161	107	107	156	166	235	235	146	146	154	154	256	256	117	119	122	122
ST2	199	199	219	225	142	148	135	135	144	144	136	136	110	110	120	120	161	164	107	107	148	154	235	235	160	160	154	154	256	256	117	119	124	124
ST3	199	199	225	225	140	142	129	129	144	144	132	136	110	113	120	120	161	164	107	107	150	154	235	235	156	156	154	154	234	234	117	119	114	114
ST4	184	199	219	228	142	142	141	143	144	144	130	136	110	116	120	120	161	164	103	103	154	158	235	237	146	166	154	154	256	256	111	113	138	146
ST5	199	199	225	225	144	144	155	155	144	144	132	132	110	113	120	120	161	161	107	109	158	158	235	237	146	158	154	154	256	256	111	111	126	146
ST6	190	199	219	225	142	144	135	145	144	144	130	130	110	110	120	120	161	164	107	107	160	176	235	235	158	160	154	154	256	258	111	113	122	130
ST7	202	202	216	216	144	156	137	145	144	144	132	136	113	113	120	120	161	164	107	107	158	164	235	235	160	166	154	154	256	256	111	113	114	122
ST8	184	184	219	222	140	142	127	141	144	144	132	134	113	113	120	120	161	161	107	107	164	168	235	235	154	160	154	157	256	256	111	111	130	144
ST9	184	199	219	228	142	146	127	129	144	144	132	136	110	110	120	120	161	161	101	103	160	162	236	236	156	166	154	157	256	256	109	111	116	144
ST10	199	199	219	231	138	142	145	145	144	144	136	136	110	113	120	122	161	161	107	107	156	168	235	235	148	162	151	154	266	266	109	111	122	126
ST11	199	199	219	231	148	164	127	137	144	144	130	132	110	110	120	120	164	164	107	107	172	172	235	235	152	166	154	154	258	258	111	111	126	130
ST12	199	199	225	225	144	148	133	137	144	144	130	136	113	113	120	120	161	161	107	107	156	162	235	235	156	160	154	154	254	254	111	111	128	144
ST13	199	199	228	237	140	148	127	133	144	144	132	136	110	110	120	120	161	161	107	107	156	156	235	235	158	158	154	157	266	266	111	111	122	130
ST14	199	199	219	243	142	148	139	141	144	144	136	138	110	113	120	120	161	161	101	103	152	152	235	235	150	158	154	154	256	256	111	121	126	134
ST15	199	199	222	234	142	146	127	137	144	144	132	136	110	110	120	120	164	164	101	103	166	174	235	249	148	154	154	154	256	256	111	111	126	136
ST16	184	184	228	243	140	144	147	147	144	144	130	130	113	116	120	120	161	161	107	107	166	166	235	235	146	158	154	157	256	256	111	111	118	124
pop=DX
DX1	199	199	222	225	142	148	137	137	144	144	130	132	110	110	120	122	158	161	107	107	154	162	235	235	146	160	154	154	254	256	109	111	114	114
DX2	199	199	219	234	140	148	135	135	144	144	136	136	110	110	120	120	161	161	103	103	158	176	235	235	146	150	154	154	254	256	111	113	134	134
DX3	199	199	219	225	142	144	137	137	144	144	134	136	113	113	120	120	161	161	107	107	152	158	235	235	160	160	154	154	256	256	111	113	132	138
DX4	190	199	219	225	148	148	133	133	144	144	130	132	110	113	120	120	158	161	101	103	156	166	235	235	160	160	154	154	258	258	111	111	126	128
DX5	199	199	219	225	142	144	137	137	144	144	132	134	110	113	120	120	161	161	107	107	158	168	241	243	146	162	154	154	256	256	111	111	130	136
DX6	199	199	219	225	140	148	0	0	144	144	136	136	110	113	120	120	161	161	107	107	166	170	235	235	156	162	154	154	256	256	111	111	140	144
DX7	199	199	219	225	140	142	143	143	144	144	132	136	113	113	120	120	158	161	107	107	158	162	235	235	146	146	154	157	234	234	111	111	116	136
DX8	184	199	219	225	146	148	147	147	144	144	130	132	110	110	120	120	152	161	0	0	154	162	235	235	148	152	154	154	258	258	109	111	114	136
DX9	184	199	225	231	142	148	131	131	144	144	130	136	110	110	120	120	161	161	107	107	158	160	235	235	148	148	154	154	258	258	111	111	122	136
DX10	199	199	219	231	146	146	137	137	144	144	132	136	110	110	120	120	161	167	107	107	160	162	235	235	150	158	154	157	256	256	109	111	128	128
DX11	199	199	222	228	142	142	123	123	144	144	132	136	110	110	120	122	161	161	107	107	154	154	235	235	146	146	154	154	258	258	111	111	122	124
DX12	184	199	225	228	142	144	123	123	144	144	130	132	113	113	120	120	161	164	107	107	158	160	235	235	146	146	154	154	256	256	111	111	114	114
DX13	199	199	219	219	144	146	135	135	144	144	136	136	110	110	120	120	161	161	103	103	162	172	235	235	152	164	154	154	256	258	109	111	136	136
DX14	184	199	225	225	146	146	131	145	144	144	130	136	110	110	120	120	161	161	103	103	156	156	235	235	148	162	154	154	256	258	111	111	114	136
DX15	199	199	219	231	142	142	135	135	144	144	132	136	110	113	120	120	158	161	107	107	164	164	235	235	158	158	154	154	256	258	111	111	124	124
DX16	184	190	216	225	144	144	147	147	144	144	130	130	110	110	120	120	161	164	101	103	152	156	235	235	146	160	154	154	256	256	111	111	124	124
DX17	199	199	225	228	142	142	135	135	144	144	130	132	110	113	120	120	161	161	107	107	158	168	235	235	160	160	154	154	258	258	111	111	124	138
DX18	199	199	225	228	144	146	131	131	144	144	130	134	110	113	120	120	161	161	107	107	166	168	235	235	158	162	154	157	234	234	111	111	126	130
DX19	199	199	225	225	146	146	135	135	144	144	130	130	110	113	120	120	152	161	107	107	158	168	235	235	146	160	154	154	256	256	109	111	126	132
pop=SR
SR1	199	199	225	237	140	142	145	145	144	144	136	136	110	113	120	120	161	161	107	107	146	146	235	235	146	146	154	157	256	256	109	109	128	132
SR2	199	199	225	225	146	146	155	157	144	144	130	138	110	122	120	120	161	167	107	107	150	156	235	235	158	158	157	157	256	256	111	111	114	136
SR3	199	199	225	234	142	146	143	145	144	144	132	132	113	113	120	120	161	161	107	107	164	168	225	235	160	160	154	154	258	258	111	111	136	136
SR4	199	199	222	228	146	146	125	143	144	144	134	136	110	113	120	120	161	161	101	103	160	172	225	251	148	158	154	154	266	266	111	111	130	130
SR5	190	199	222	237	144	144	137	143	144	144	134	136	110	110	120	120	155	161	107	107	160	162	235	237	146	158	154	154	256	256	109	111	122	136
SR6	199	199	225	225	142	142	131	131	144	144	136	136	110	110	120	120	161	164	101	101	158	158	235	235	150	164	154	154	256	256	111	111	126	144
SR7	184	199	219	225	142	148	127	127	144	144	136	136	110	110	120	120	161	161	107	107	162	166	235	239	154	158	154	157	256	256	109	111	136	136
SR8	184	184	216	228	142	144	123	123	144	144	130	136	113	113	120	120	161	161	101	101	158	164	235	235	148	172	154	154	232	256	109	111	130	138
pop=SW
SW1	184	190	228	228	140	142	127	127	144	144	132	132	110	110	120	120	161	161	103	103	156	166	235	235	150	156	154	154	256	256	111	111	134	148
SW2	199	199	225	231	142	142	159	159	144	144	132	136	110	113	120	124	161	161	107	107	164	166	235	235	0	0	154	154	256	256	111	111	122	122
SW3	199	199	225	228	140	140	133	133	144	144	132	132	110	113	120	120	161	164	103	103	146	156	235	235	158	158	154	154	256	256	111	111	124	134
SW4	199	199	219	228	142	142	153	155	144	144	130	136	110	110	120	124	161	161	107	107	154	158	235	235	146	162	154	154	256	256	111	111	122	130
SW5	199	199	219	228	146	146	139	147	144	144	130	136	110	110	120	120	161	161	101	103	152	156	235	235	152	158	154	160	256	256	109	113	120	120
SW6	199	199	219	225	144	146	127	127	144	144	132	136	110	113	120	120	161	164	107	107	142	168	235	235	146	154	154	157	256	258	111	111	138	138
SW7	184	184	225	225	144	144	125	125	144	144	136	136	110	113	120	124	161	164	107	107	170	170	235	235	156	158	154	154	232	232	111	111	136	144
SW8	199	199	225	231	140	148	133	133	144	144	130	136	110	110	120	120	161	161	103	111	164	164	235	237	152	158	154	154	258	260	109	113	126	128
SW9	199	199	213	213	142	152	0	0	144	144	132	132	110	110	120	120	161	164	101	103	156	156	235	235	146	162	154	154	236	236	111	111	124	132
SW10	199	199	216	219	142	142	137	151	144	144	130	132	110	110	120	124	161	161	107	107	156	168	235	237	156	156	154	154	256	256	111	111	138	144
SW11	199	199	216	228	140	142	129	129	144	144	130	132	110	113	120	120	161	161	0	0	156	166	235	235	146	150	154	157	256	256	111	113	124	124
SW12	199	199	225	231	142	144	149	149	144	144	130	136	113	113	120	122	161	161	103	103	156	166	235	235	158	158	154	154	256	256	111	111	122	122
SW13	199	199	219	228	144	146	139	139	144	144	130	134	110	113	120	124	161	164	107	107	158	164	235	235	156	158	154	154	258	258	111	111	122	122
SW14	190	190	225	237	142	146	147	147	144	144	132	136	110	110	120	120	161	161	103	111	176	176	235	235	158	160	154	154	258	266	111	111	122	122
SW15	190	199	219	225	142	142	131	131	144	144	132	138	110	113	120	124	158	161	101	103	156	168	235	235	162	162	154	154	256	256	111	115	116	130
SW16	199	199	225	231	140	146	129	135	144	144	132	136	110	113	120	120	161	164	107	107	162	164	235	235	148	148	154	154	256	256	111	111	122	126
SW17	190	190	219	228	144	144	135	143	144	144	130	136	110	110	120	120	161	161	109	109	156	158	235	235	146	146	154	154	256	256	111	111	126	126
SW18	184	184	222	225	142	160	127	127	144	144	132	132	110	113	122	126	149	158	107	107	146	146	235	237	146	152	154	154	256	256	111	111	144	148
SW19	199	199	225	237	142	146	145	145	144	144	132	132	110	113	120	122	161	161	101	103	166	166	235	237	152	160	154	157	266	266	111	111	134	136
pop=NJ
NJ1	199	199	219	219	146	148	133	133	144	144	132	136	110	113	120	120	161	161	93	93	160	160	235	235	158	158	154	154	256	256	111	111	114	114
NJ2	199	199	219	222	142	142	153	153	144	144	136	136	110	110	120	120	155	161	107	107	164	164	235	235	146	146	154	157	266	266	111	111	118	118
NJ3	199	199	219	219	148	148	131	141	144	144	136	136	113	113	120	120	158	158	107	107	164	164	235	251	152	160	154	154	256	256	111	111	0	0
NJ4	184	199	219	222	142	142	131	131	144	146	132	136	110	113	120	120	161	167	101	103	152	158	235	235	146	146	154	154	256	256	111	111	122	122
NJ5	199	199	216	234	140	146	129	129	144	144	132	136	110	113	120	120	161	161	107	107	152	156	235	235	156	156	154	154	256	256	0	0	128	128
NJ6	184	199	219	237	144	148	147	147	144	144	132	136	113	113	120	120	158	161	101	103	166	166	235	235	160	160	154	154	256	256	109	109	146	146
NJ7	199	199	228	228	144	148	147	147	144	144	132	136	113	113	120	120	161	161	101	101	158	164	235	237	158	158	154	154	256	256	111	111	116	116
NJ8	184	184	219	225	142	142	129	129	144	144	132	136	110	110	0	0	0	0	107	107	158	164	235	235	152	162	0	0	256	258	109	109	114	144
NJ9	199	199	225	231	146	148	131	131	144	144	134	136	110	113	132	132	155	155	107	107	162	162	235	235	148	160	154	154	256	256	109	109	0	0
NJ10	184	184	213	222	144	154	139	139	134	134	124	124	110	110	120	120	161	161	107	107	154	166	235	235	146	146	154	160	256	256	109	111	136	136
NJ11	199	199	228	234	142	144	135	135	144	144	130	132	113	122	120	120	155	161	101	101	152	164	235	251	160	160	154	154	254	256	111	111	122	122
NJ12	199	199	225	228	146	146	133	133	144	144	132	136	110	113	120	122	161	161	107	107	164	174	225	235	160	160	154	160	256	256	111	111	134	134
NJ13	184	184	228	237	142	142	145	145	144	144	130	132	113	113	120	120	155	161	109	109	156	156	235	237	136	136	154	154	256	256	109	111	122	122
NJ14	184	199	225	228	144	146	139	139	144	144	130	136	110	110	120	122	155	161	101	103	160	166	235	235	166	166	154	157	256	256	111	111	110	110
NJ15	199	199	219	228	142	146	153	153	144	144	130	130	110	110	120	120	161	161	107	107	162	162	235	235	146	146	154	157	256	256	111	111	114	114
pop=JR
JR1	199	199	222	228	148	148	141	141	144	144	132	134	110	110	120	120	161	161	101	103	154	156	235	235	146	146	142	154	256	256	0	0	136	136
JR2	184	199	219	231	140	142	135	135	144	144	136	136	113	113	120	120	161	161	107	107	162	166	235	235	150	150	154	154	256	256	109	111	118	118
JR3	184	199	219	234	146	148	147	147	144	144	132	132	110	110	120	120	158	158	107	107	162	164	235	235	150	150	154	154	258	258	109	111	110	110
JR4	199	199	219	249	146	154	133	133	144	144	130	136	110	110	120	120	152	158	107	107	156	174	235	235	140	140	154	154	256	256	111	111	118	128
JR5	199	199	219	237	142	142	147	153	144	144	136	136	110	110	120	126	161	164	107	107	154	156	235	235	152	152	151	154	254	258	109	109	118	118
JR6	199	199	222	234	142	142	133	133	144	144	0	0	122	122	0	0	161	161	107	107	158	160	235	235	148	158	0	0	0	0	109	111	118	118
JR7	199	199	219	240	144	144	131	131	144	144	130	136	110	113	120	122	161	161	101	103	160	160	235	235	136	136	154	154	256	256	111	113	128	128
JR8	199	199	213	222	146	146	131	131	144	144	132	136	110	113	120	120	161	161	107	107	156	166	235	235	146	146	154	154	256	256	113	113	136	136
JR9	199	199	225	225	146	148	133	133	144	144	130	130	110	113	120	120	161	161	107	107	148	148	235	235	160	160	154	154	258	258	111	111	128	128
JR10	199	199	216	225	148	160	133	135	144	144	136	136	110	113	120	120	161	161	109	109	146	162	235	235	160	160	154	154	256	256	111	111	130	130
JR11	199	199	231	237	140	142	127	127	144	144	130	132	110	110	120	120	161	161	103	103	160	164	237	239	150	150	154	154	256	256	111	111	124	132
JR12	184	190	219	219	144	144	135	135	144	144	130	132	113	113	120	120	161	164	103	103	166	166	235	235	146	146	154	154	256	256	111	113	136	136
JR13	199	199	219	219	142	148	133	133	144	144	132	132	110	110	120	120	161	161	113	113	148	160	235	235	158	158	154	154	252	252	111	111	126	126
JR14	184	199	216	234	142	144	141	141	144	144	130	136	110	110	120	120	155	155	103	103	152	158	235	235	158	158	154	154	256	260	111	111	116	122
JR15	184	199	219	222	140	140	127	127	144	144	132	132	110	113	120	120	161	161	103	103	164	164	235	235	158	158	151	154	256	256	111	111	130	130
JR16	184	199	228	237	142	144	141	141	144	144	132	132	110	110	120	120	161	161	107	107	166	174	235	235	138	150	154	154	256	256	111	113	120	120
JR17	199	199	216	228	142	142	139	139	144	144	130	136	110	113	120	120	161	161	101	101	162	164	235	235	136	142	154	157	256	256	111	111	128	128
JR18	199	199	219	222	142	148	133	133	144	144	132	132	110	110	120	120	161	161	113	113	148	160	235	235	148	148	154	154	258	258	111	111	118	120
JR19	184	184	222	222	144	144	139	139	144	144	130	130	122	122	120	120	161	164	107	107	164	164	235	235	158	158	154	154	256	256	111	113	124	124
JR20	199	199	219	225	140	142	123	123	144	144	130	132	110	110	120	120	161	161	107	107	160	160	235	239	146	146	154	154	262	262	0	0	120	120
pop=HZ
HZ1	199	199	225	225	144	146	127	127	144	144	132	132	110	113	120	120	161	161	109	109	152	156	235	235	146	146	154	154	256	256	111	111	126	126
HZ2	199	199	219	234	142	144	131	131	144	144	132	136	110	113	120	120	161	161	101	103	166	166	235	237	144	144	154	154	256	256	111	111	118	118
HZ3	199	199	228	228	140	142	133	133	144	144	132	138	110	113	120	120	161	161	107	107	160	170	235	235	146	146	154	157	256	256	111	111	128	128
HZ4	199	199	219	228	138	138	149	149	144	144	132	132	110	113	120	122	161	161	107	107	156	170	235	235	154	154	154	154	258	258	111	111	126	126
HZ5	184	199	219	228	146	146	141	141	144	144	132	132	113	113	120	120	161	161	107	107	156	160	235	235	136	136	154	154	256	256	111	111	116	116
HZ6	184	184	219	234	140	142	125	125	144	144	130	130	110	113	120	120	161	164	101	103	158	158	235	235	148	148	154	154	256	260	111	111	114	114
HZ7	184	199	219	225	144	144	157	157	144	144	130	132	110	113	120	120	155	161	103	103	156	160	225	235	148	148	154	154	256	256	111	111	118	118
HZ8	184	199	237	246	146	146	141	141	144	144	132	136	110	110	120	120	158	161	107	107	160	164	235	235	136	146	154	154	256	256	111	113	110	118
pop=SX
SX1	199	199	228	228	142	146	127	127	144	144	132	132	110	110	120	120	161	161	103	103	152	156	235	235	148	160	154	154	258	266	111	111	122	122
SX2	199	199	219	228	142	146	135	135	144	144	128	132	110	113	120	120	161	161	103	103	150	160	235	235	154	154	154	157	256	256	111	111	136	136
SX3	199	199	222	228	142	146	123	123	144	144	134	136	110	110	120	122	161	161	101	103	168	170	235	235	146	160	154	154	256	256	109	111	132	138
SX4	184	184	225	228	142	144	129	129	144	144	136	136	113	113	120	120	161	161	103	103	158	158	235	235	146	162	154	154	256	256	109	113	122	122
SX5	199	199	225	240	144	144	135	135	144	144	130	132	110	113	120	120	155	161	101	103	152	168	235	235	146	156	154	154	256	256	111	111	136	136
SX6	199	199	225	243	144	146	137	137	144	144	130	132	110	110	120	120	158	161	101	103	160	164	235	235	146	162	154	154	256	256	111	111	130	130
SX7	184	184	225	237	142	142	133	133	144	144	132	136	110	110	120	122	161	161	107	107	146	168	235	243	154	160	154	154	256	256	111	111	120	120
SX8	199	199	225	228	146	158	137	137	144	144	130	134	110	113	120	120	161	167	107	107	158	160	235	235	158	160	154	154	256	256	111	113	0	0
SX9	199	199	225	249	142	142	127	127	144	144	136	136	110	113	120	120	152	161	107	107	158	158	235	235	158	158	154	154	256	256	111	111	116	116
SX10	184	184	219	225	142	144	129	129	144	144	130	130	110	113	120	120	161	161	103	103	160	160	235	235	158	158	154	154	256	258	111	111	134	144
SX11	199	199	219	225	152	152	137	137	144	144	130	132	110	110	120	120	161	167	109	111	158	164	235	235	160	160	139	154	256	256	111	111	126	130
SX12	184	184	222	234	142	142	127	127	144	144	132	132	110	110	120	120	158	161	101	101	156	158	235	235	156	158	154	157	258	258	111	111	132	144
SX13	199	199	225	228	144	146	149	159	144	144	130	132	110	113	120	120	155	161	109	109	160	164	235	235	158	158	154	157	0	0	109	111	114	122
SX14	199	199	219	234	142	144	147	147	144	144	136	136	110	113	120	120	161	164	101	101	162	170	235	235	158	166	154	154	256	256	111	111	116	136
SX15	199	199	228	240	154	158	123	123	144	144	130	132	110	113	120	120	161	161	107	107	148	160	235	235	158	158	0	0	256	256	111	113	0	0
SX16	199	199	222	228	146	148	131	141	144	144	132	136	110	113	120	120	167	170	103	103	172	174	235	235	160	160	154	154	256	256	111	111	144	144
SX17	199	199	228	243	142	148	127	127	144	144	130	132	113	113	120	120	152	161	103	107	164	164	235	235	150	150	154	154	256	258	111	111	124	134
SX18	199	199	219	219	144	146	129	129	144	144	130	138	110	110	120	120	158	161	101	103	156	164	235	235	146	148	139	154	256	256	111	111	126	126
pop=YK
YK1	199	199	219	231	142	142	127	127	144	144	130	136	110	110	120	122	161	161	107	107	160	166	235	235	136	136	154	154	256	258	107	111	112	112
YK2	184	199	219	222	142	158	139	139	144	144	136	136	110	113	120	120	152	161	103	103	158	168	235	235	140	140	154	154	256	256	111	111	120	120
YK3	199	199	222	228	142	142	159	159	144	144	132	136	110	113	120	122	155	161	107	107	160	162	235	235	150	150	151	154	256	256	111	111	128	134
YK4	199	199	216	219	140	140	139	139	144	144	130	132	0	0	120	122	161	161	107	107	160	160	235	235	160	160	154	154	256	256	111	111	124	124
YK5	199	199	219	219	144	144	135	139	144	144	136	136	110	113	120	122	161	161	107	107	156	160	235	235	146	146	154	157	256	256	111	111	138	138
YK6	184	199	228	246	142	154	129	129	144	144	132	132	110	110	120	120	161	161	107	107	154	154	235	237	148	148	151	154	256	256	109	111	140	140
YK7	199	199	219	219	144	146	135	135	144	144	132	136	113	113	120	122	161	161	101	101	160	164	235	235	146	146	154	154	0	0	111	111	136	136
YK8	199	199	219	228	142	146	131	131	144	144	136	136	113	113	120	120	155	155	101	103	158	162	235	235	160	160	154	154	256	256	111	111	114	114
YK9	199	199	219	231	142	142	127	127	144	144	130	136	110	110	120	122	161	161	107	107	160	166	235	235	146	146	154	154	256	258	107	111	114	114
YK10	199	199	225	225	142	146	127	127	144	144	130	132	110	110	120	122	161	161	107	107	158	166	235	235	152	152	154	154	256	256	111	111	122	128
YK11	199	199	216	237	142	148	133	133	144	144	136	136	113	113	120	120	158	161	107	107	156	156	235	235	140	150	154	154	256	256	111	111	112	112
YK12	199	199	219	219	140	144	135	135	144	144	132	136	110	113	120	120	161	161	107	107	156	164	235	235	148	148	154	157	256	256	111	111	132	132
YK13	184	199	216	237	142	142	139	139	144	144	132	138	110	110	120	120	161	161	107	107	164	166	235	235	136	136	154	154	256	256	111	111	128	128
YK14	199	199	222	225	146	146	135	135	144	144	130	132	110	110	120	120	161	161	101	101	154	166	235	235	146	146	154	154	256	256	111	111	114	114
YK15	199	199	225	225	142	146	147	147	144	144	132	136	110	113	120	120	161	161	107	107	160	162	235	235	154	166	154	154	260	260	111	111	114	114
YK16	199	199	234	252	142	146	149	149	144	144	132	132	113	122	120	120	152	158	101	105	164	164	235	235	152	152	154	154	256	256	111	111	114	114
YK17	184	184	219	225	142	146	141	141	144	144	132	136	110	113	120	120	161	164	107	107	166	166	235	237	146	146	154	154	256	256	111	111	130	130
YK18	184	184	225	234	142	142	127	127	144	144	0	0	110	113	120	120	158	161	103	103	164	166	235	235	148	160	0	0	256	256	111	111	0	0
YK19	199	199	225	234	142	142	127	127	144	144	136	138	110	110	120	120	158	161	103	103	166	168	235	235	148	158	151	154	252	256	109	111	114	134
pop=JCS
JCS1	199	199	222	243	142	142	127	127	144	144	130	132	113	113	120	136	161	161	103	103	160	162	235	235	152	152	154	154	256	256	111	117	130	130
JCS2	190	199	219	237	144	144	135	135	144	144	130	132	110	113	120	120	155	161	101	101	156	156	235	235	146	158	154	154	256	256	111	111	122	122
JCS3	199	199	222	237	142	146	125	125	144	144	130	132	110	110	120	120	158	161	101	101	156	160	235	237	158	158	154	157	256	256	111	111	128	128
JCS4	190	190	222	231	142	144	123	123	144	144	130	132	113	113	120	122	152	161	101	103	158	160	235	235	158	158	157	157	258	258	111	111	130	130
JCS5	184	184	219	225	142	142	127	127	144	144	132	132	110	113	120	120	161	161	109	109	152	160	235	251	148	148	151	154	256	256	111	111	110	110
JCS6	199	199	228	237	142	142	157	157	144	144	130	136	110	113	120	120	161	161	107	107	152	168	235	243	160	160	154	154	256	256	111	111	120	120
JCS7	184	184	237	237	144	148	145	145	144	144	130	136	110	122	120	120	161	164	103	103	160	160	235	235	158	158	154	154	256	256	111	113	138	138
JCS8	199	199	219	225	142	142	149	149	144	144	130	136	110	110	120	122	161	161	107	107	158	166	235	235	162	162	154	157	258	258	109	113	116	116
JCS9	184	199	219	231	146	146	129	129	144	144	136	138	110	113	120	120	161	161	101	103	158	168	241	241	158	158	154	154	260	260	111	113	124	124
JCS10	199	199	225	228	146	146	149	149	144	144	130	136	110	113	120	122	161	161	101	103	160	166	235	239	146	146	154	154	256	256	111	111	114	114
JCS11	199	199	228	231	142	142	149	149	144	144	132	136	110	110	120	134	161	161	101	101	0	0	235	237	158	158	154	154	256	256	109	111	122	122
JCS12	184	184	231	231	142	142	129	129	144	144	130	136	110	113	120	124	161	161	107	107	158	158	235	235	158	158	151	154	232	232	111	129	136	136
JCS13	184	199	225	234	142	148	139	139	144	144	130	132	110	110	120	120	152	158	101	103	152	160	235	237	146	146	154	154	232	256	111	111	122	122
JCS14	184	199	228	237	140	140	145	145	144	144	130	132	110	110	120	120	152	161	107	107	162	164	235	235	146	146	154	154	256	256	111	111	138	138
JCS15	184	184	222	237	144	148	125	125	144	144	130	136	113	113	120	120	161	164	101	103	156	158	235	243	160	160	154	154	256	256	0	0	114	114
JCS16	184	199	225	252	140	144	135	135	144	144	130	132	113	113	120	120	161	161	101	103	156	158	235	235	158	158	154	154	256	256	117	119	114	114
